# Supplementary material for: Electrocatalytic Oxidation of HMF to FDCA over Multivalent Ruthenium in Neutral Electrolyte
Source: Molecules. 2025 Apr 15;30(8):1780. doi: 10.3390/molecules30081780 (PMC12029687; doi:10.3390/molecules30081780)
Supplement: Supplementary file 1 [file molecules-30-01780-s001.zip]

Archive with 1 entries (1 files):
- molecules-3537861-supplementary.pdf
